# Supplementary material for: Characterisation of between-cluster heterogeneity in malaria cluster randomised trials to inform future sample size calculations
Source: Nat Commun. 2025 Jul 18;16:6615. doi: 10.1038/s41467-025-61502-w (PMC12274344; doi:10.1038/s41467-025-61502-w)
Supplement: Supplementary file 6 — Supplementary Data 3 [file 41467_2025_61502_MOESM6_ESM.xlsx]

## Sheet: Sheet1
Trial_no	Survey_no	Cluster_no	Arm_no	prev	n_pos	N_tested
1	1	21	0	0.0120482	1	83
1	1	24	0	0.168539	15	89
1	1	7	0	0.134831	12	89
1	1	16	0	0.139535	12	86
1	1	14	0	0.153846	12	78
1	1	17	0	0.202247	18	89
1	1	4	0	0.202532	16	79
1	1	1	0	0.207317	17	82
1	1	5	0	0.289157	24	83
1	1	22	0	0.356322	31	87
1	1	11	0	0.375	33	88
1	1	12	0	0.394737	30	76
1	1	3	0	0.458824	39	85
1	1	2	1	0.169014	12	71
1	1	8	1	0.182927	15	82
1	1	26	1	0.0625	5	80
1	1	25	1	0.0823529	7	85
1	1	15	1	0.16092	14	87
1	1	18	1	0.156627	13	83
1	1	19	1	0.227848	18	79
1	1	6	1	0.204819	17	83
1	1	20	1	0.285714	20	70
1	1	13	1	0.313253	26	83
1	1	23	1	0.333333	26	78
1	1	10	1	0.385714	27	70
1	1	9	1	0.416667	30	72
1	2	4	0	0	0	79
1	2	7	0	0.0125	1	80
1	2	14	0	0.0675676	5	74
1	2	16	0	0.171429	12	70
1	2	11	0	0.148148	12	81
1	2	21	0	0.114943	10	87
1	2	1	0	0.146341	12	82
1	2	12	0	0.177778	16	90
1	2	24	0	0.192308	15	78
1	2	17	0	0.218391	19	87
1	2	22	0	0.358025	29	81
1	2	5	0	0.425287	37	87
1	2	3	0	0.517647	44	85
1	2	8	1	0.0235294	2	85
1	2	6	1	0.123596	11	89
1	2	9	1	0.192308	15	78
1	2	20	1	0.234568	19	81
1	2	13	1	0.244444	22	90
1	2	26	1	0.25641	20	78
1	2	25	1	0.287356	25	87
1	2	18	1	0.290698	25	86
1	2	15	1	0.328947	25	76
1	2	23	1	0.371429	26	70
1	2	2	1	0.422535	30	71
1	2	19	1	0.426829	35	82
1	2	10	1	0.647059	55	85
