# Supplementary material for: Characterisation of between-cluster heterogeneity in malaria cluster randomised trials to inform future sample size calculations
Source: Nat Commun. 2025 Jul 18;16:6615. doi: 10.1038/s41467-025-61502-w (PMC12274344; doi:10.1038/s41467-025-61502-w)
Supplement: Supplementary file 7 — Supplementary Data 4 [file 41467_2025_61502_MOESM7_ESM.xlsx]

## Sheet: Sheet1
Trial_no	Study_year	Cluster_no	Arm_no	inci	n_pos	N_personyears
1	1	12	0	0.147727	13	88
1	1	16	0	0.155556	14	90
1	1	5	0	0.232558	20	86
1	1	14	0	0.240741	13	54
1	1	7	0	0.272727	18	66
1	1	1	0	0.289157	24	83
1	1	11	0	0.303571	17	56
1	1	21	0	0.333333	28	84
1	1	3	0	0.333333	24	72
1	1	22	0	0.438356	32	73
1	1	24	0	0.533333	40	75
1	1	4	0	0.650794	41	63
1	1	17	0	0.701754	40	57
1	1	8	1	0.264368	23	87
1	1	2	1	0.315789	24	76
1	1	6	1	0.0677966	4	59
1	1	23	1	0.0833333	5	60
1	1	9	1	0.128205	10	78
1	1	25	1	0.164179	11	67
1	1	19	1	0.269231	14	52
1	1	10	1	0.344444	31	90
1	1	18	1	0.373134	25	67
1	1	15	1	0.463768	32	69
1	1	26	1	0.578125	37	64
1	1	13	1	0.622951	38	61
1	1	20	1	0.472727	26	55
1	2	16	0	0.393939	26	66
1	2	3	0	0.128205	10	78
1	2	4	0	0.173077	9	52
1	2	24	0	0.298246	17	57
1	2	7	0	0.409639	34	83
1	2	11	0	0.473684	36	76
1	2	21	0	0.518987	41	79
1	2	14	0	0.533333	48	90
1	2	17	0	0.578313	48	83
1	2	22	0	0.625	50	80
1	2	5	0	0.62963	34	54
1	2	12	0	0.452381	38	84
1	2	1	0	0.705882	36	51
1	2	8	1	0.0235294	2	85
1	2	2	1	0.0365854	3	82
1	2	19	1	0.185185	15	81
1	2	20	1	0.204545	18	88
1	2	15	1	0.204819	17	83
1	2	25	1	0.247191	22	89
1	2	9	1	0.275862	16	58
1	2	23	1	0.333333	23	69
1	2	18	1	0.352941	24	68
1	2	13	1	0.411765	28	68
1	2	6	1	0.268657	18	67
1	2	10	1	0.484848	32	66
1	2	26	1	0.587302	37	63
